# Supplementary material for: Cross-validation of chemical and genetic disruption approaches to inform host cellular effects on Wolbachia abundance in Drosophila
Source: Front Microbiol. 2024 Mar 25;15:1364009. doi: 10.3389/fmicb.2024.1364009 (PMC10999648; doi:10.3389/fmicb.2024.1364009)
Supplement: Supplementary file 1 [file Data_Sheet_1.zip]

Archive with 4 entries (4 files):
- Additional File 1.  References cited in Table S4.DOCX
- Figure S1, S2.PPTX
- Table S1 - S6.XLSX
- Table X1 - X14.XLSX
