# Supplementary material for: Cross-validation of chemical and genetic disruption approaches to inform host cellular effects on Wolbachia abundance in Drosophila
Source: Front Microbiol. 2024 Mar 25;15:1364009. doi: 10.3389/fmicb.2024.1364009 (PMC10999648; doi:10.3389/fmicb.2024.1364009)
Supplement: Supplementary file 1 [file Data_Sheet_1.zip › Table S1 - S6.XLSX]

## Sheet: Tabel S1- Chemical info
Table S1. Chemicals used in this study
	Candidate host processes	Drug name	CAS #	Catalog #	Vendor
	Cell cycle modulation	Flavopiridol	146426-40-6	S1230	Selleckchem
		Roscovitine	186692-46-6	A1723	ApexBio
		Sodium butyrate	156-54-7	B5887	Sigma
	Cytoskeleton based transport	Colchicine	64-86-8	C9754	Sigma
		Cytochalasin D	22144-77-0	B6645	ApexBio
		Taxol	33069-62-4	T7402	Sigma
	Ubiquitin-proteasome system	Bortezomib	179324-69-7	S1013	Selleckchem
		Epoxomicin	134381-21-8	S7038	Selleckchem
	Mitochondrial/ Antioxidant	Butylated hydroxytoluene	128-37-0	AAA1686330	Thermo Fisher
		L-Glutathione	70-18-8	G4251	Sigma
		MitoBloCK-6	303215-67-0	505759	Sigma
		Niclosamide	50-65-7	N3510	Sigma
		Resveratrol	501-36-0	R5010	Sigma
	Apoptotic pathway	ABT-199	1257044-40-8	6960	Tocris
		Apoptosis inhibitor	54135-60-3	178488	Sigma
		Caspase 8 inhibitor	210344-98-2	SC-3084	Santa cruz
	Imd pathway	CAY10512	139141-12-1	SC-205237	Santa cruz
		SC76741	913822-46-5	SML2382	Sigma
	GPCR Signaling	Caffeine	58-08-2	C0750	Sigma
		SQ22536	17318-31-9	S8283	Selleckchem
	Phospholipase-related	M-3M3FBS	200933-14-8	T5699	Sigma
		U73122	112648-68-7	1268	Tocris
	Calcium signaling	Nicardipine HCl	259-198-4	N7510	Sigma
		Verapamil	152-11-4	V4629	Sigma
	Ras/mTor pathway	Erlotinib HCl	183319-69-9	SML2156	Sigma
		Trametinib	871700-17-3	S2673	Selleckchem
		Rapamycin	53123-88-9	553210	Sigma
		Wortmanin	19545-26-7	S2758	Selleckchem
	Nitric oxide synthase	L-NAME	51298-62-5	N5751	Sigma
		Methylxanthine	6136-37-4	69720	Sigma
		Sildenafil citrate	171599-83-0	3784	Tocris
	Jak-Stat signaling	Ruxolitinib	941678-49-5	S1378	Selleckchem
		SH-4-54	1456632-40-8	B4789	ApexBio
	Wnt pathway	IWR-1	1127442-82-3	B2306	ApexBio
		Ly090314	603288-22-8	SML1438	Sigma
	Kinase modulator	Pyrvinium pamoate	3546-41-6	P0027	Sigma
		Staurosprine	62996-74-1	S1421	Selleckchem
	Antibiotic control	Rifampicin	13292-46-1	R3501	Sigma
	GS-GAL4 activator	Mifepristone	84371-65-3	M8046	Sigma
	Solvent control	DMSO	67-68-5	D8418	Sigma

## Sheet: Table S2- RNAi lines used
Table S2. Transgenic UAS-shRNA lines used in this study
	Host cellular process	Gene name	Symbol	BDSC stock #	Insertion #	Chromosome
	IMD	NF kappa B/ Relish	Rel	33661	P{TRiP.HMS00070}attP2	3
		TGF-β activated kinase 1	Tak1	53377	P{TRiP.HMJ02053}attP40	2
	Ca channel	Calcium channel protein alpha1 subunit D	Ca-alpha1D	33413	P{TRiP.HMS00294}attP2	3
		Calcium channel alpha1 subunit, type A/ Cacophany	Cac	77174	P{TRiP.HMC03320}attP40	2
	Wnt	Beta-catenin/Armadillo	Arm	35004	P{TRiP.HMS01414}attP2	3
		Glycogen Synthase Kinase 3/ Shaggy	Sgg	38293	P{TRiP.HMS01751}attP40	2
	Ras/mTOR	Epidermal growth factor receptor	EGFR	60012	P{TRiP.HMS05003}attP40	2
		Target of rapamycin	Tor	58312	P{TRiP.HMJ22419}attP40	2
	Autophagy	ATG-6/Beclin-1	Atg6	37541	P{TRiP.HMS01483}attP2	3

## Sheet: Table S3-List of taxa
Table S3. Overview of bacterial taxa analyzed, based on the literature
	Class	Genus	# species researched	# species pursued
	Alphaproteobacteria	Brucella	5	2
	Alphaproteobacteria	Rickettsia	5	5
	Alphaproteobacteria	Anaplasma	3	1
	Alphaproteobacteria	Ehrlichia	3	3
	Alphaproteobacteria	Wolbachia	1	1
	Gammaroteobacteria	Legionella	8	1
	Gammaroteobacteria	Francisella	3	1
	Gammaroteobacteria	Salmonella	2	1
	Gammaroteobacteria	Wigglesworthia	1	1
	Gammaroteobacteria	Coxiella	1	1
	Gammaroteobacteria	Pseudomonas	3	1
	Actinobacteria	Mycobacterium	2	2
	Bacilli	Listeria	5	1
	Chlamydiae	Chlamydia	3	2
	Clostridia	Candidatus	1	1
	Mollicutes	Spiroplasma	1	1
	Spirochaetales	Borrelia	5	1

## Sheet: Table S4-Pathway lit
Table S4. Mechanisms reported to affect intracellular density of commonly studied microbes
	Candidate host processes	Number of organisms represented	Number of classes represented	Name of the Organisms	References*
	Cell cycle modulation	4	4	M. fortuitum; Listeria monocytogenes; Chlamydia caviae; Wolbachia	Agaisse et al., 2005; Derre et al., 2007; Grobler et al., 2018
	Cytoskeleton-based transport	6	4	Ehrlichia risticii; Ehrlichia canis; Listeria monocytogenes; Mycobacterium fortuitum; Chlamydia caviae; Wolbachia	Rikihisa et al., 2004; Kuhbacher et al., 2015; Derre et al., 2007; Philips et al., 2005; Ferree et al., 2005, Serbus et al., 2011; Newton et al., 2015; Sheehan et al., 2016
	Ubiquitin-proteasome system	3	1	Ehrlichia chaffeensis; Anaplasma phagocytophilum; Wolbachia;	Zhu et al., 2017; Severo et al., 2013., White et al., 2017
	Mitochondrial/ Antioxidant	4	4	Chlamydia cavia; Wolbachia; Francisella tularensis; Borrelia burgdorferi	Derre et al., 2007; White et al., 2017
	Apoptotic pathway	3	3	Brucella abortus; Legionella pneumophila; Mycobacteria	Wei et al., 2015; Gross et al., 2000; Ashida et al., 2011
	Imd pathway	5	4	Rickettsia typhi; Wigglesworthia glossinidia; Borrelia burgdorferi; Spiroplasma poulsonii; Pseudomonas aeruginosa	Rennoll et al., 2018; Wang et al., 2009; Carroll et al., 2019; Herren & Lemaitre et al., 2011; Limmer et al., 2011
	GPCR Signaling	5	2	Rickettsia conorii; Coxiella burnetii; Brucella abortus; Legionella pneumophila; Wolbachia; E. chaffeensis	Czyz et al., 2014; Kim et al., 2012; White et al., 2017
	Phospholipase-related	3	1	Ehrlichia chaffeensis; Ehrlichia canis; Rickettsia rickettsii;	Lin et al., 2002; Levenhagen et al., 2012; Walker et al., 1983
	Calcium signaling	7	2	E. risticii; Ehrlichia chaffeensis; Ehrlichia canis; Rickettsia conorii; Coxiella burnetii; Brucella abortus; Legionella pneumophila	Rikihisa & Park., 1995; Lin et al., 2002; Levenhagen et al., 2012; Czyz et al., 2014; Kim et al., 2012;
	Ras/mTor pathway	13	7	Salmonella typhimorium; Chlamydia cavia; Listeria monocytogenes; Wolbachia; Franciella tularensis; Candidatus Arthromitus; Ehrlicia chaffeensis; Rickettsia australis; Mycobacterium tuberculosis; Pseudomonas aeruginosa; Anaplasma phagocytophilum; Coxiella burnetii ; Brucella suis	Xiong et al., 2009; Czyz et al., 2014; Bagues et al., 2005; Luo et al., 2017; Birmingham et al., 2006; Derre et al., 2007; Steele et al., 2013; Yang et al., 2018; Niu et al., 2008; Niu et al., 2012; Lina et al., 2017; Bechelli et al., 2019; Gutierre et al., 2004; Wang et al., 2013; Yuan et al., 2012; Foldenauer et al., 2013
	Nitric oxide synthase	4	2	Ehrlicia; Rickettsia prowazekii; Brucella abortus; Chlamydia cavia; Listeria monocytogenes	Banerjee et al., 2000; Turco et al., 1998; Czyz et al., 2016; Zhang et al., 2012; Cole et al., 2012
	Jak-Stat signaling	4	2	Anaplasma phagocytophilum; Wolbachia; Rickettsia conorii; Chlamydia trachomatis	Liu et al., 2012; Grobler et al., 2018; Colonne et al., 2011; Lad et al., 2005; Zhang et al., 2018
	Wnt pathway	4	3	Ehrlichia chaffeensis; Wolbachia; Chlamydia trachomatis; Mycobacterium tuberculosis	Luo et al., 2016; Grobler et al., 2018; Kintner et al., 2017; Kessler et al., 2012; Rogan et al., 2019; Pean et al., 2017
	Kinase modulator	7	4	Ehrlichia risticii & chaffeensis & canis; Mycobacterium tuberculosis; S. typhimurium; Coxiella burnetii; Brucella abortus; Pseudomonas aeruginosa	Zhang & Rikihisa., 1997; Lin et al., 2002; Levenhagen et al., 2012; Kuijl et al., 2007; Czyz et al 2014; Czyz et al., 2016; Alhazmi et al., 2018
	* Full reference citations are provided in Additional File S2.

## Sheet: Table S5- Expected expression
Table S5. Reported expression levels for endogenous Actin5C and daughterless genes
	Developmental stages	Actin5C	daughterless
	Embryo 0-2hr	1417	103
	Embryo12-14hr	1285	48
	Embryo 22-24hr	1825	20
	Larva L1	1325	22
	Larva L2	1744	13
	Larva L3 12hr	1063	12
	Pupa 1d	1978	41
	Pupa 3d	382	27
	Pupa 4d	1458	24
	Adult female 1d	1133	43
	Adult female 5d	1126	54
	* The data was obtained from the modENCODE project (Graveley et al., 2011),
	as communicated via the community resource website flybase.org
	*Based on the scale as displayed in Flybase, Actin5C shows an expression level
	level in the 'extremely high' range, while daughterless expression ranges from
	'moderate' to 'high'.

## Sheet: Table S6-Autophagy titer lit
Table S6. Involvement of autophagy pathway in the density regulation of various microbes.
	Species	Disruption tool/method	Effect on density	Reference
	A. phagocytophilum	Rapamycin	Increase	Niu et al., 2008
	Candidatus Arthromitus	atg5 null mutant	Increase	Yang et al., 2018
	Chlamydia cavia	tor RNAi	Decrease	Derre et al., 2007
	Ehrlicia chaffeensis	rheb RNAi	Decrease	Lina et al., 2017
	Listeria monocytogenes	tor RNAi	Decrease	Derre et al., 2007
	Mycobacterium tuberculosis	Rapamycin	Decrease	Gutierrez et al., 2004
	Pseudomonas aeruginosa	Rapamycin	Decrease	Yuan et al., 2012
	Rickettsia australis	Rapamycin	Increase	Bechelli et al., 2019
	Salmonella typhimurium	atg5 null mutant	Increase	Birmingham et al., 2006
	Wolbachia spp.	Rapamycin (B. malayi)	Decrease	Voronin et al., 2012
		Rapamycin (D. mel)	Decrease	Voronin et al., 2012
		atg1 RNAi (D. mel germline)	Decrease	Deehan et al., 2021
		atg8 RNAi (D. mel germline)	Decrease	Deehan et al., 2021
		Rapamycin (D. mel germline)	Increase	Serbus et al., 2015
		atg6 RNAi (D. mel cell culture)	Increase	Grobler et al., 2018
		atg18b RNAi (D. mel cell culture)	Increase	Grobler et al., 2018
		Rapamycin (D. mel)	Increase	this study
		tor RNAi (D. mel)	Increase	this study
		atg6 RNAi (D. mel)	Increase	this study
