# Supplementary material for: Cross-validation of chemical and genetic disruption approaches to inform host cellular effects on Wolbachia abundance in Drosophila
Source: Front Microbiol. 2024 Mar 25;15:1364009. doi: 10.3389/fmicb.2024.1364009 (PMC10999648; doi:10.3389/fmicb.2024.1364009)
Supplement: Supplementary file 1 [file Data_Sheet_1.zip › Table X1 - X14.XLSX]

## Sheet: Table X1-Dmel non-hit by rep2
Table X1. wsp absolute counts, following exposure of D. melanogaster to candidate drugs (non-hits from replicates 1-2)
	Host cellular process	Drug name	Well #	wsp absolute count			wsp absolute count
				Plate replicate 1			Plate replicate 2
				DMSO	Treatment	Rifampicin	DMSO	Treatment	Rifampicin
	Cell cycle modulation	Sodium butyrate	Well 1	12530000	9539000	4090000	9564000	8396000	3258000
				10760000	13110000	3600000	9190000	8898000	3456000
			Well 2	11420000	11310000	3017000	8997000	9377000	2712000
				14190000	8869000	2637000	8997000	9619000	3269000
			Well 3	13340000	10880000	3501000	8211000	8550000	3061000
				13080000	11840000	3279000	8523000	9577000	3339000
	Cytoskeleton-based transport	Colchicine	Well 1	3.03641e+06	2.64852e+06	734933	3.92472e+06	3.25062e+06	1.36774e+06
				3.46986e+06	2.65245e+06	727311	3.03198e+06	3.67932e+06	1.03947e+06
			Well 2	2.92204e+06	2.74599e+06	689466	3.72956e+06	3.92512e+06	1.14105e+06
				2.93571e+06	2.35806e+06	624249	3.54178e+06	3.74073e+06	1.85583e+06
			Well 3	3.20292e+06	2.97184e+06	920969	3.45782e+06	3.3959e+06	1.13074e+06
				3.48556e+06	2.47651e+06	864402	3.89626e+06	2.74754e+06	1.1335e+06
		Cytochalasin D	Well 1	11870000	11950000	2491000	7635000	6077000	1732000
				10970000	8976000	2162000	6436000	5311000	1662000
			Well 2	8729000	9067000	2589000	5984000	5546000	2104000
				8696000	9896000	2557000	6736000	5319000	1901000
			Well 3	10530000	8888000	2429000	5154000	6794000	1578000
				12370000	8055000	3332000	6313000	6122000	1539000
	Ubiquitin-proteasome system	Epoxomicin	Well 1	8092000	7858000	2477000	7876000	7453000	2096000
				7339000	6450000	2544000	8522000	5895000	2017000
			Well 2	7662000	7934000	2480000	7722000	5765000	2068000
				8483000	6795000	2277000	6887000	5467000	1895000
			Well 3	7719000	6015000	2045000	8518000	6880000	2000000
				7342000	7096000	2038000	7966000	7331000	1707000
	Mitochondrial/ Antioxidant	Butylated hydroxytoluene	Well 1	12530000	7371000	4090000	9564000	9596000	3258000
				10760000	6167000	3600000	9190000	8725000	3456000
			Well 2	11420000	6979000	3017000	8997000	8091000	2712000
				14190000	7781000	2637000	8997000	9842000	3269000
			Well 3	13340000	7450000	3501000	8211000	8643000	3061000
				13080000	8973000	3279000	8523000	9232000	3339000
		Glutathione	Well 1	12530000	16500000	4090000	9564000	9691000	3258000
				10760000	15540000	3600000	9190000	8954000	3456000
			Well 2	11420000	13120000	3017000	8997000	10120000	2712000
				14190000	14540000	2637000	8997000	11120000	3269000
			Well 3	13340000	12000000	3501000	8211000	11440000	3061000
				13080000	12110000	3279000	8523000	10710000	3339000
		Mitoblocker	Well 1	7635000	8337000	1732000	6543000	6987000	2376000
				6436000	7149000	1662000	6674000	6803000	2987000
			Well 2	5984000	7933000	2104000	6520000	6660000	2765000
				6736000	8025000	1901000	6720000	6509000	2390000
			Well 3	5154000	7588000	1578000	6420000	6498000	2870000
				6313000	6883000	1539000	5692000	6783000	2378000
		Niclosamide	Well 1	5.93951e+06	6.44834e+06	1.94054e+06	4777000	5279000	1562000
				5.3144e+06	6.45381e+06	1.6026e+06	4643000	5180000	1498000
			Well 2	5.86018e+06	6.81043e+06	2.03735e+06	5040000	6496000	1488000
				5.36666e+06	4.82254e+06	2.27797e+06	5248000	5741000	1372000
			Well 3	5.10426e+06	8.66849e+06	1.44533e+06	4641000	5693000	1301000
				5.79516e+06	7.24793e+06	1.35745e+06	4730000	5284000	1219000
		Resveratrol	Well 1	4628000	5435000	1396000	5736000	7035000	2554000
				5362000	4296000	1373000	5466000	6474000	2318000
			Well 2	4644000	4496000	1229000	6014000	10910000	1935000
				4657000	5506000	1571000	5995000	8938000	2004000
			Well 3	4395000	5852000	1041000	6321000	8872000	2018000
				4385900	5833000	1199000	6476000	9424000	2095000
	Apoptotic pathway	Apoptosis inhibitor	Well 1	8092000	8758000	2477000	7876000	7030000	2096000
				7339000	9263000	2544000	8522000	8011000	2017000
			Well 2	7662000	9925000	2480000	7722000	8127000	2068000
				8483000	9340000	2277000	6887000	7134000	1895000
			Well 3	7719000	9516000	2045000	8518000	7523000	2000000
				7342000	7469000	2038000	7966000	7438000	1707000
		Caspase 8 inhibitor II	Well 1	5.82453e+06	7.90975e+06	1.68333e+06	6.23613e+06	8.94592e+06	2.21373e+06
				5.73015e+06	7.46726e+06	1.63118e+06	7.20533e+06	9.41043e+06	2.16458e+06
			Well 2	5.77951e+06	6.26822e+06	1.45008e+06	7.24651e+06	9.81593e+06	2.37041e+06
				5.61181e+06	6.01811e+06	1.40054e+06	8.08576e+06	8.67847e+06	1.98168e+06
			Well 3	5.70656e+06	4.91282e+06	1.52597e+06	5.69212e+06	6.66734e+06	2.05291e+06
				5.93459e+06	6.38874e+06	1.53496e+06	5.7727e+06	9.31138e+06	1.75789e+06
	Gpcr Signaling	Caffeine	Well 1	5397000	7404000	2380000	5655000	5557000	2510000
				6560000	7014000	2181000	5108000	5627000	2353000
			Well 2	7065000	6459000	1972000	6261000	5697000	2343000
				6378000	6281000	2017000	5609000	5767000	2396000
			Well 3	5857000	6695000	1934000	6524000	5837000	2449000
				6149000	6110000	1781000	7269000	5497000	2502000
		SQ22536	Well 1	7943000	10790000	3935000	7026000	7235000	2136000
				7914000	11040000	3744000	6944000	6996000	2123000
			Well 2	8606000	11320000	3126000	6832000	7987000	2307000
				8641000	10410000	2859000	6144000	6482000	2259000
			Well 3	7720000	10230000	2935000	6115000	6400000	2430000
				7906000	12630000	2926000	6056000	7891000	2274000
	Calcium signaling	Verapamil	Well 1	3.03641e+06	3.61746e+06	734933	3.92472e+06	3.00478e+06	1.36774e+06
				3.46986e+06	3.59203e+06	727311	3.03198e+06	3.55631e+06	1.03947e+06
			Well 2	2.92204e+06	3.79815e+06	689466	3.72956e+06	3.53079e+06	1.14105e+06
				2.93571e+06	3.4622e+06	624249	3.54178e+06	3.43474e+06	1.85583e+06
			Well 3	3.20292e+06	3.80289e+06	920969	3.45782e+06	4.05499e+06	1.13074e+06
				3.48556e+06	3.29801e+06	864402	3.89626e+06	3.20103e+06	1.1335e+06
	Ras/mTor pathway	Trametinib	Well 1	5397000	8237000	2380000	5655000	5537000	2510000
				6560000	7717000	2181000	5108000	4618000	2353000
			Well 2	7065000	5529000	1972000	6261000	5918000	2343000
				6378000	5364000	2017000	5609000	6766000	2396000
			Well 3	5857000	7135000	1934000	6524000	5717000	2449000
				6149000	6615000	1781000	7269000	5722000	2502000
		Wortmanin	Well 1	12530000	8230000	4090000	9564000	10213500	3258000
				10760000	8580000	3600000	9190000	10176200	3456000
			Well 2	11420000	12000000	3017000	8997000	10520000	2712000
				14190000	8360000	2637000	8997000	10250000	3269000
			Well 3	13340000	9470000	3501000	8211000	9967000	3061000
				13080000	12100000	3279000	8523000	10490000	3339000
	Nitric oxide synthase	Methylxanthine	Well 1	5.93951e+06	7.84262e+06	1.94054e+06	4777000	4587000	1562000
				5.3144e+06	6.25821e+06	1.6026e+06	4643000	4394000	1498000
			Well 2	5.86018e+06	7.12667e+06	2.03735e+06	5040000	4512000	1488000
				5.36666e+06	7.22439e+06	2.27797e+06	5248000	4616000	1372000
			Well 3	5.10426e+06	5.54583e+06	1.44533e+06	4641000	4307000	1301000
				5.79516e+06	5.8518e+06	1.35745e+06	4730000	3490000	1219000
		Sildenafil citrate	Well 1	5.93951e+06	7.59412e+06	1.94054e+06	4777000	3388000	1562000
				5.3144e+06	8.19837e+06	1.6026e+06	4643000	3905000	1498000
			Well 2	5.86018e+06	7.47791e+06	2.03735e+06	5040000	3447000	1488000
				5.36666e+06	6.84561e+06	2.27797e+06	5248000	3468000	1372000
			Well 3	5.10426e+06	7.62412e+06	1.44533e+06	4641000	3958000	1301000
				5.79516e+06	6.76781e+06	1.35745e+06	4730000	3966000	1219000
	Jak-Stat signaling	Ruxolitinib	Well 1	8092000	8163000	2477000	7876000	6729000	2096000
				7339000	7948000	2544000	8522000	5876000	2017000
			Well 2	7662000	7929000	2480000	7722000	7322000	2068000
				8483000	9113000	2277000	6887000	7882000	1895000
			Well 3	7719000	8262000	2045000	8518000	6007000	2000000
				7342000	9442000	2038000	7966000	6804000	1707000
		SH-4-54	Well 1	5.82453e+06	6.49536e+06	1.68333e+06	6.23613e+06	8.67255e+06	2.21373e+06
				5.73015e+06	5.61008e+06	1.63118e+06	7.20533e+06	6.6502e+06	2.16458e+06
			Well 2	5.77951e+06	6.20453e+06	1.45008e+06	7.24651e+06	5.03628e+06	2.37041e+06
				5.61181e+06	6.16983e+06	1.40054e+06	8.08576e+06	5.00393e+06	1.98168e+06
			Well 3	5.70656e+06	6.67281e+06	1.52597e+06	5.69212e+06	5.34229e+06	2.05291e+06
				5.93459e+06	7.57776e+06	1.53496e+06	5.7727e+06	5.38707e+06	1.75789e+06
	Wnt pathway	Ly090314	Well 1	7943000	12200000	3935000	7026000	6872000	2136000
				7914000	10370000	3744000	6944000	6787000	2123000
			Well 2	8606000	10370000	3126000	6832000	7282000	2307000
				8641000	11270000	2859000	6144000	6842000	2259000
			Well 3	7720000	11870000	2935000	6115000	7087000	2430000
				7906000	11320000	2926000	6056000	7089000	2274000

## Sheet: Table X2-Dmel non-hit stat
Table X2. Statistical analyses of wsp absolute counts from non-hit drug treatments in D. melanogaster (from replicates 1-2)
	Host cellular process	Drug name	Plate replicate #	Shapiro-wilk: p-values, interpretation			Levene's test: p-values, interpretation		Outcome: analysis of different combinations
				DMSO	Treatment	Normal distribution?	Overall value	Variance homogeneous?	Analysis required	Resulting p-value	Significantly different?	Abundance relative to control
	Cell cycle modulation	Sodium butyrate	1	0.848	0.926	both normal	0.733	yes	T-test	0.072	no	n/a
			2	0.837	0.293	both normal	0.465	yes	T-test	0.6	no	n/a
	Cytoskeleton-based transport	Colchicine	1	0.194	0.911	both normal	0.428	yes	T-test	0.003	yes	lower
			2	0.443	0.683	both normal	0.587	yes	T-test	0.544	no	n/a
		Cytochalasin D	1	0.379	0.18	both normal	0.512	yes	T-test	0.241	no	n/a
			2	0.956	0.345	both normal	0.714	yes	T-test	0.239	no	n/a
	Ubiquitin-proteasome system	Epoxomicin	1	0.427	0.619	both normal	0.191	yes	T-test	0.066	no	no
			2	0.366	0.257	both normal	0.115	yes	T-test	0.007	yes	lower
	Mitochondrial/ Antioxidant	Butylated hydroxytoluene	1	0.848	0.847	both normal	0.367	yes	T-test	<0.001	yes	lower
			2	0.837	0.854	both normal	0.295	yes	T-test	0.751	no	n/a
		Glutathione	1	0.848	0.501	both normal	0.212	yes	T-test	0.157	no	n/a
			2	0.837	0.864	both normal	0.1	yes	T-test	0.008	yes	higher
		Mitoblocker	1	0.956	0.792	both normal	0.657	yes	T-test	0.01	yes	higher
			2	0.025	0.589	one is non-normal	0.636	yes	Mann-Whitney U test	0.24	no	n/a
		Niclosamide	1	0.323	0.751	both normal	0.193	yes	T-test	0.051	no	n/a
			2	0.167	0.141	both normal	0.247	yes	T-test	0.007	yes	higher
		Resveratrol	1	0.033	0.122	one is non-normal	0.243	yes	Mann-Whitney U test	0.24	no	n/a
			2	0.895	0.706	both normal	0.102	yes	T-test	0.003	yes	higher
	Apoptotic pathway	Apoptosis inhibitor	1	0.427	0.255	both normal	0.477	yes	T-test	0.009	yes	higher
			2	0.366	0.486	both normal	0.698	yes	T-test	0.252	no	n/a
		Caspase 8 inhibitor II	1	0.987	0.798	both normal	0.062	yes	T-test	0.127	no	n/a
			2	0.438	0.087	both normal	0.802	yes	T-test	0.006	yes	higher
	Gpcr Signaling	Caffeine	1	1	0.832	both normal	0.75	yes	T-test	0.198	no	n/a
			2	0.869	0.94	both normal	0.027	no	Welch's T-test	0.258	no	n/a
		SQ22536	1	0.048	0.344	one is non-normal	0.302	yes	Mann-Whitney U test	0.002	yes	higher
			2	0.056	0.393	both normal	0.403	yes	T-test	0.081	no	n/a
	Calcium signaling	Verapamil	1	0.194	0.556	both normal	0.371	yes	T-test	0.01	yes	lower
			2	0.443	0.806	both normal	0.989	yes	T-test	0.515	no	n/a
	Ras/mTor pathway	Trametinib	1	1	0.622	both normal	0.1	yes	T-test	0.339	no	n/a
			2	0.869	0.578	both normal	0.493	yes	T-test	0.419	no	n/a
		Wortmanin	1	0.848	0.049	one is non-normal	0.503	yes	Mann-Whitney U test	0.026	yes	lower
			2	0.837	0.458	both normal	0.241	yes	T-test	<0.001	yes	higher
	Nitric oxide synthase	Methylxanthine	1	0.323	0.669	both normal	0.021	no	Welch's T-test	0.03	yes	higher
			2	0.167	0.018	one is non-normal	0.639	yes	Mann-Whitney U test	0.002	yes	lower
		Sildenafil citrate	1	0.323	0.494	both normal	0.606	yes	T-test	<0.001	yes	higher
			2	0.167	0.034	one is non-normal	0.346	yes	Mann-Whitney U test	0.002	yes	lower
	Jak-Stat signaling	Ruxolitinib	1	0.427	0.108	both normal	0.569	yes	T-test	0.052	no	n/a
			2	0.366	0.723	both normal	0.568	yes	T-test	0.016	yes	lower
		SH-4-54	1	0.987	0.701	both normal	0.086	yes	T-test	0.03	yes	higher
			2	0.438	0.032	one is non-normal	0.887	yes	Mann-Whitney U test	0.18	no	n/a
	Wnt pathway	Ly090314	1	0.048	0.361	one is non-normal	0.255	yes	Mann-Whitney U test	0.002	yes	higher
			2	0.056	0.404	both normal	0	no	Welch's T-test	0.054	no	n/a
	* represent whole body comparisons, all technical replicates, n = 6

## Sheet: Table X3-Dmel rep1-3 data
Table X3. wsp absolute counts, following exposure of D. melanogaster flies to candidate drugs in 3 total plate replicates
	Host cellular process	Drug name	Well #	wsp absolute count			wsp absolute count			wsp absolute count
				Plate replicate 1			Plate replicate 2			Plate replicate 3
				DMSO	Treatment	Rifampicin	DMSO	Treatment	Rifampicin	DMSO	Treatment	Rifampicin
	Cell cycle modulation	Flavopiridol	Well 1	7943000	12830000	3935000	7026000	6928000	2136000	22010000	18450000	3131000
				7914000	11780000	3744000	6944000	7054000	2123000	18500000	17890000	3060000
			Well 2	8606000	14620000	3126000	6832000	9497000	2307000	17220000	10380000	2967000
				8641000	13340000	2859000	6144000	7919000	2259000	16250000	12420000	2488000
			Well 3	7720000	10560000	2935000	6115000	7962000	2430000	24120000	18320000	2009000
				7906000	10590000	2926000	6056000	7393000	2274000	15750000	15940000	1530000
		Roscovitine	Well 1	5.82453e+06	7.82669e+06	1.68333e+06	6.23613e+06	8.85517e+06	2.21373e+06	5234562	6734000	1500000
				5.73015e+06	6.44956e+06	1.63118e+06	7.20533e+06	8.21271e+06	2.16458e+06	5290154	5738000	1511000
			Well 2	5.77951e+06	6.69099e+06	1.45008e+06	7.24651e+06	7.77174e+06	2.37041e+06	5679017	5753000	1522190
				5.61181e+06	6.25563e+06	1.40054e+06	8.08576e+06	7.97987e+06	1.98168e+06	5567843	5823000	1523000
			Well 3	5.70656e+06	7.41043e+06	1.52597e+06	5.69212e+06	8.28529e+06	2.05291e+06	5390671	6105000	1534000
				5.93459e+06	6.23642e+06	1.53496e+06	5.7727e+06	8.96353e+06	1.75789e+06	5798561	5808000	1536201
	Cytoskeleton-based transport	Taxol	Well 1	3.03641e+06	3.83164e+06	734933	3.92472e+06	4.05429e+06	1.36774e+06	11870000	8913000	2491000
				3.46986e+06	3.49853e+06	727311	3.03198e+06	4.08284e+06	1.03947e+06	10970000	8139000	2162000
			Well 2	2.92204e+06	3.4504e+06	689466	3.72956e+06	4.32511e+06	1.14105e+06	8729000	7613000	2589000
				2.93571e+06	3.31404e+06	624249	3.54178e+06	3.91159e+06	1.85583e+06	8696000	7928000	2557000
			Well 3	3.20292e+06	3.75501e+06	920969	3.45782e+06	4.2934e+06	1.13074e+06	10530000	8924000	2429000
				3.48556e+06	3.20509e+06	864402	3.89626e+06	4.2249e+06	1.1335e+06	12370000	8996000	3332000
	Ubiquitin-proteasome system	Bortezomib	Well 1	3.03641e+06	2.58032e+06	734933	3.92472e+06	2.45467e+06	1.36774e+06	11870000	7091000	2491000
				3.46986e+06	2.22055e+06	727311	3.03198e+06	2.1834e+06	1.03947e+06	10970000	4827000	2162000
			Well 2	2.92204e+06	2.21163e+06	689466	3.72956e+06	2.78432e+06	1.14105e+06	8729000	5133000	2589000
				2.93571e+06	2.34178e+06	624249	3.54178e+06	2.26609e+06	1.85583e+06	8696000	4621000	2557000
			Well 3	3.20292e+06	1.94367e+06	920969	3.45782e+06	2.55357e+06	1.13074e+06	10530000	5204000	2429000
				3.48556e+06	1.66872e+06	864402	3.89626e+06	2.4344e+06	1.1335e+06	12370000	5877000	3332000
	Apoptotic pathway	ABT-199	Well 1	5397000	8726000	2380000	5655000	6236000	2510000	22010000	26580000	3131000
				6560000	9201000	2181000	5108000	8819000	2353000	18500000	17460000	3060000
			Well 2	7065000	9985000	1972000	6261000	6791000	2343000	17220000	29770000	2967000
				6378000	9557000	2017000	5609000	7837000	2396000	16250000	24270000	2488000
			Well 3	5857000	8374000	1934000	6524000	8114500	2449000	24120000	18540000	2009000
				6149000	7131000	1781000	7269000	8392000	2502000	15750000	22640000	1530000
	Imd pathway	CAY10512	Well 1	4400000	5261000	1347000	6964000	8324000	2452000	7635000	7330000	1732000
				4694000	5058000	1357000	7761000	9910000	3037000	6436000	7481000	1662000
			Well 2	4260000	4782000	1218000	7762000	11290000	2605000	5984000	7240000	2104000
				4671000	4915000	1217000	7665000	13200000	2023000	6736000	6735000	1901000
			Well 3	5096000	5525000	1144000	6272000	10730000	2765000	5154000	7018000	1578000
				4876000	5552000	1134000	5758000	10700000	2293000	6313000	7769000	1539000
		SC76741	Well 1	8092000	9536000	2477000	7876000	8702000	2096000	5234562	7468000	1500000
				7339000	7146000	2544000	8522000	8930000	2017000	5290154	7653000	1511000
			Well 2	7662000	8916000	2480000	7722000	8515000	2068000	5679017	8657000	1522190
				8483000	9017000	2277000	6887000	8486000	1895000	5567843	6905000	1523000
			Well 3	7719000	11000000	2045000	8518000	8944000	2000000	5390671	7499500	1534000
				7342000	10790000	2038000	7966000	8349000	1707000	5798561	7431000	1536201
	Phospholipase-related	U73122	Well 1	3.03641e+06	3.91034e+06	734933	3.92472e+06	4.01778e+06	1.36774e+06	5342000	4111000	1163000
				3.46986e+06	3.7102e+06	727311	3.03198e+06	4.4014e+06	1.03947e+06	5636000	3562000	1207000
			Well 2	2.92204e+06	3.46306e+06	689466	3.72956e+06	5.32256e+06	1.14105e+06	4752000	4540000	776500
				2.93571e+06	3.39738e+06	624249	3.54178e+06	5.66172e+06	1.85583e+06	4488000	4433000	618900
			Well 3	3.20292e+06	3.51545e+06	920969	3.45782e+06	3.82725e+06	1.13074e+06	4486000	3882000	1401000
				3.48556e+06	4.39334e+06	864402	3.89626e+06	4.66584e+06	1.1335e+06	5541000	3767000	1398000
		M-3M3FBS	Well 1	4400000	6767000	1347000	6964000	11360000	2452000	7167000	11830000	2138000
				4694000	6320000	1357000	7761000	8072000	3037000	5103000	10270000	2503000
			Well 2	4260000	6426000	1218000	7762000	10290000	2605000	7928000	18280000	1971000
				4671000	5792000	1217000	7665000	9688000	2023000	5417000	8150000	2071000
			Well 3	5096000	4977000	1144000	6272000	8984000	2765000	7363000	8969000	1967000
				4876000	5043000	1134000	5758000	8838000	2293000	6354000	8479000	1546000
	Calcium signaling	Nicardipine HCl	Well 1	8092000	9801000	2477000	7876000	10960000	2096000	5234562	8104000	1500000
				7339000	8294000	2544000	8522000	9895000	2017000	5290154	7601000	1511000
			Well 2	7662000	8787000	2480000	7722000	8672000	2068000	5679017	7098000	1522190
				8483000	8107000	2277000	6887000	8798000	1895000	5567843	6595000	1523000
			Well 3	7719000	8180000	2045000	8518000	8684000	2000000	5390671	6792000	1534000
				7342000	9672000	2038000	7966000	8853000	1707000	5798561	6589000	1536201
	Ras/mTor pathway	Erlotinib HCl	Well 1	5397000	8085000	2380000	5655000	8910000	2510000	5234562	6597000	1500000
				6560000	7203000	2181000	5108000	7328000	2353000	5290154	6938000	1511000
			Well 2	7065000	8057000	1972000	6261000	7901000	2343000	5679017	8007000	1522190
				6378000	7886000	2017000	5609000	8071000	2396000	5567843	8202000	1523000
			Well 3	5857000	8371000	1934000	6524000	7644000	2449000	5390671	8907000	1534000
				6149000	7874000	1781000	7269000	6835000	2502000	5798561	9595400	1536201
		Rapamycin	Well 1	5.82453e+06	8.04379e+06	1.68333e+06	6.23613e+06	9.65587e+06	2.21373e+06	6964000	11380000	2452000
				5.73015e+06	8.18233e+06	1.63118e+06	7.20533e+06	8.81308e+06	2.16458e+06	7761000	13300000	3037000
			Well 2	5.77951e+06	8.62829e+06	1.45008e+06	7.24651e+06	8.29133e+06	2.37041e+06	7762000	9887000	2605000
				5.61181e+06	9.07287e+06	1.40054e+06	8.08576e+06	1.27854e+07	1.98168e+06	7665000	10230000	2023000
			Well 3	5.70656e+06	9.51745e+06	1.52597e+06	5.69212e+06	1.04119e+07	2.05291e+06	6272000	10573000	2765000
				5.93459e+06	8.38816e+06	1.53496e+06	5.7727e+06	1.0821e+07	1.75789e+06	5758000	10916000	2293000
	Nitric oxide synthase	L-NAME	Well 1	4628000	6973000	1396000	5736000	7947000	2554000	5234562	7317000	1500000
				5362000	5606000	1373000	5466000	7052000	2318000	5290154	7595000	1511000
			Well 2	4644000	5854000	1229000	6014000	6895000	1935000	5679017	6726000	1522190
				4657000	6029000	1571000	5995000	6882000	2004000	5567843	6370000	1523000
			Well 3	4395000	5798000	1041000	6321000	6856000	2018000	5390671	7112000	1534000
				4385900	5460000	1199000	6476000	7834000	2095000	5798561	7557000	1536201
	Wnt pathway	IWR-1	Well 1	5.82453e+06	6.90345e+06	1.68333e+06	6.23613e+06	8.95345e+06	2.21373e+06	6964000	8985000	2452000
				5.73015e+06	7.13865e+06	1.63118e+06	7.20533e+06	1.02141e+07	2.16458e+06	7761000	10410000	3037000
			Well 2	5.77951e+06	8.55233e+06	1.45008e+06	7.24651e+06	1.05826e+07	2.37041e+06	7762000	9693000	2605000
				5.61181e+06	7.78702e+06	1.40054e+06	8.08576e+06	1.05081e+07	1.98168e+06	7665000	10460000	2023000
			Well 3	5.70656e+06	7.43718e+06	1.52597e+06	5.69212e+06	1.17122e+07	2.05291e+06	6272000	9912000	2765000
				5.93459e+06	6.00117e+06	1.53496e+06	5.7727e+06	1.01333e+07	1.75789e+06	5758000	8966000	2293000
	Kinase modulator	Pyrvinium pamoate	Well 1	4628000	9400000	1396000	5736000	7159000	2554000	11870000	7859000	2491000
				5362000	8518000	1373000	5466000	7341000	2318000	10970000	8761000	2162000
			Well 2	4644000	7480000	1229000	6014000	6841000	1935000	8729000	10960000	2589000
				4657000	7113000	1571000	5995000	7460000	2004000	8696000	9440000	2557000
			Well 3	4395000	7460000	1041000	6321000	7301000	2018000	10530000	10960000	2429000
				4385900	7811000	1199000	6476000	7341300	2095000	12370000	8930000	3332000
		Staurosprine	Well 1	7943000	11770000	3935000	7026000	7512000	2136000	6964000	9548000	2452000
				7914000	12020000	3744000	6944000	7440000	2123000	7761000	11510000	3037000
			Well 2	8606000	12640000	3126000	6832000	7463000	2307000	7762000	11450000	2605000
				8641000	12960000	2859000	6144000	6977000	2259000	7665000	11580000	2023000
			Well 3	7720000	11590000	2935000	6115000	8005000	2430000	6272000	11260000	2765000
				7906000	9569000	2926000	6056000	6914000	2274000	5758000	11840000	2293000

## Sheet: Table X4-Dmel rep1-3 stat
Table X4. Statistical analyses of wsp absolute counts from candidate drugs tested in 3 total plate replicates in D. melanogaster
	Host cellular process	Drug name	Plate replicate #	Shapiro-wilk: p-values, interpretation			Levene's test: p-values, interpretation		Outcome: analysis of different combinations				Interpreted as a hit?
				DMSO	Treatment	Normal distribution?	Overall value	Variance homogeneous?	Analysis required	Resulting p-value	Significantly different?	Abundance relative to control
	Cell cycle modulation	Flavopiridol	1	0.048	0.577	one is non-normal	0.018	no	T-test w/bootstrap	0.001	yes	higher	no
			2	0.056	0.207	both normal	0.354	yes	T-test	0.014	yes	higher
			3	0.305	0.156	both normal	0.931	yes	T-test	0.111	no	n/a
		Roscovitine	1	0.987	0.188	both normal	0.076	yes	T-test	0.003	yes	higher	yes
			2	0.438	0.509	both normal	0.041	no	Welch's T-test	0.004	yes	higher
			3	0.696	0.014	one is non-normal	0.814	yes	Mann-Whitney U	0.009	yes	higher
	Cytoskeleton-based transport	Taxol	1	0.194	0.647	both normal	0.768	yes	T-test	0.043	yes	higher	no
			2	0.443	0.707	both normal	0.194	yes	T-test	0.005	yes	higher
			3	0.379	0.167	both normal	0.092	yes	T-test	0.011	yes	lower
	Ubiquitin-proteasome system	Bortezomib	1	0.194	0.883	both normal	0.924	yes	T-test	<0.001	yes	lower	yes
			2	0.443	0.883	both normal	0.305	yes	T-test	<0.001	yes	lower
			3	0.379	0.218	both normal	0.186	yes	T-test	<0.001	yes	lower
	Apoptotic pathway	ABT-199	1	1	0.792	both normal	0.29	yes	T-test	<0.001	yes	higher	no
			2	0.869	0.593	both normal	0.684	yes	T-test	0.01	yes	higher
			3	0.305	0.816	both normal	0.422	yes	T-test	0.103	no	n/a
	Imd pathway	CAY10512	1	0.914	0.515	both normal	0.681	yes	T-test	0.017	yes	higher	yes
			2	0.159	0.857	both normal	0.515	yes	T-test	0.001	yes	higher
			3	0.956	0.998	both normal	0.254	yes	T-test	0.036	yes	higher
		SC76741	1	0.427	0.594	both normal	0.095	yes	T-test	0.022	yes	higher	yes
			2	0.366	0.404	both normal	0.293	yes	T-test	0.02	yes	higher
			3	0.696	0.168	both normal	0.489	yes	T-test	<0.001	yes	higher
	Phospholipase-related	U73122	1	0.194	0.249	both normal	0.615	yes	T-test	0.013	yes	higher	no
			2	0.443	0.676	both normal	0.118	yes	T-test	0.009	yes	higher
			3	0.156	0.736	both normal	0.134	yes	T-test	0.004	yes	lower
		M-3M3FBS	1	0.914	0.355	both normal	0.05	yes	T-test	0.004	yes	higher	yes
			2	0.159	0.909	both normal	0.54	yes	T-test	0.002	yes	higher
			3	0.602	0.044	one is non-normal	0.281	yes	Mann-Whitney U	0.002	yes	higher
	Calcium signaling	Nicardipine HCl	1	0.427	0.116	both normal	0.224	yes	T-test	0.016	yes	higher	yes
			2	0.366	0.025	both normal	0.658	yes	Mann-Whitney U	0.002	yes	higher
			3	0.696	0.287	both normal	0.135	yes	T-test	<0.001	yes	higher
	Ras/mTor pathway	Erlotinib HCl	1	1	0.316	both normal	0.35	yes	T-test	<0.001	yes	higher	yes
			2	0.869	0.965	both normal	0.685	yes	T-test	0.002	yes	higher
			3	0.696	0.823	both normal	0.052	yes	T-test	<0.001	yes	higher
		Rapamycin	1	0.987	0.644	both normal	0.048	no	Welch's T-test	<0.001	yes	higher	yes
			2	0.438	0.782	both normal	0.364	yes	T-test	0.001	yes	higher
			3	0.159	0.241	both normal	0.784	yes	T-test	<0.001	yes	higher
	Nitric oxide synthase	L-NAME	1	0.033	0.114	one is non-normal	0.564	yes	Mann-Whitney U	0.002	yes	higher	yes
			2	0.895	0.021	one is non-normal	0.633	yes	Mann-Whitney U	0.002	yes	higher
			3	0.696	0.519	both normal	0.162	yes	T-test	<0.001	yes	higher
	Wnt pathway	IWR-1	1	0.987	0.995	both normal	0.051	yes	T-test	0.001	yes	higher	yes
			2	0.438	0.719	both normal	0.476	yes	T-test	<0.001	yes	higher
			3	0.159	0.316	both normal	0.494	yes	T-test	<0.001	yes	higher
	Kinase modulator	Pyrvinium pamoate	1	0.033	0.351	one is non-normal	0.19	yes	Mann-Whitney U	0.002	yes	higher	no
			2	0.895	0.188	both normal	0.307	yes	T-test	<0.001	yes	higher
			3	0.379	0.368	both normal	0.601	yes	T-test	0.234	no	n/a
		Staurosprine	1	0.048	0.269	one is non-normal	0.231	yes	Mann-Whitney U	0.002	yes	higher	yes
			2	0.056	0.467	both normal	0.281	yes	T-test	0.006	yes	higher
			3	0.159	0.004	one is non-normal	0.476	yes	Mann-Whitney U	0.002	yes	higher
	* represent whole body comparisons, all technical replicates, n = 6

## Sheet: Table X5-Dsim repl1-3 data
Table X5. wsp absolute counts, following exposure of D. simulans flies to candidate drugs in 3 total plate replicates
	Host cellular process	Drug name	Well #	wsp absolute count			wsp absolute count			wsp absolute count
				Plate replicate 1			Plate replicate 2			Plate replicate 3
				DMSO	Treatment	Rifampicin	DMSO	Treatment	Rifampicin	DMSO	Treatment	Rifampicin
	Cell cycle modulation	Roscovitine	Well 1	1.89367e+07	1.73386e+07	8.67287e+06	2.13437e+07	1.91767e+07	9.89915e+06	1.19577e+07	1.34198e+07	7.45628e+06
				1.52867e+07	1.59757e+07	9.41278e+06	2.06821e+07	1.73386e+07	9.53208e+06	1.24966e+07	1.20063e+07	6.45085e+06
			Well 2	1.37347e+07	1.58754e+07	9.06375e+06	1.75783e+07	8.89411e+06	9.00684e+06	1.46275e+07	9.40947e+06	5.58099e+06
				1.78933e+07	1.59757e+07	9.29497e+06	1.81907e+07	1.09486e+07	8.61842e+06	1.51907e+07	9.50203e+06	5.82843e+06
			Well 3	1.84656e+07	1.30599e+07	8.45712e+06	1.84656e+07	1.42636e+07	9.23661e+06	1.43537e+07	1.07437e+07	6.17735e+06
				1.56767e+07	1.47199e+07	7.84156e+06	1.86997e+07	1.40851e+07	8.61842e+06	1.36485e+07	9.83701e+06	6.61406e+06
	Ubiquitin-proteasome system	Bortezomib	Well 1	1.89367e+07	1.02804e+07	8.67287e+06	2.13437e+07	1.44444e+07	9.89915e+06	1.19577e+07	9.53208e+06	7.45628e+06
				1.52867e+07	1.01517e+07	9.41278e+06	2.06821e+07	1.32254e+07	9.53208e+06	1.24966e+07	9.6529e+06	6.45085e+06
			Well 2	1.37347e+07	9.89915e+06	9.06375e+06	1.75783e+07	1.11574e+07	9.00684e+06	1.46275e+07	6.87016e+06	5.58099e+06
				1.78933e+07	8.78279e+06	9.29497e+06	1.81907e+07	8.24674e+06	8.61842e+06	1.51907e+07	9.71388e+06	5.82843e+06
			Well 3	1.84656e+07	8172651	8.45712e+06	1.84656e+07	9.6529e+06	9.23661e+06	1.43537e+07	6.91356e+06	6.17735e+06
				1.56767e+07	8290378	7.84156e+06	1.86997e+07	9.47224e+06	8.61842e+06	1.36485e+07	1.08116e+07	6.61406e+06
	Imd pathway	CAY10512	Well 1	1.89367e+07	2.16142e+07	8.67287e+06	2.13437e+07	2.3311e+07	9.89915e+06	1.19577e+07	1.60766e+07	7.45628e+06
				1.52867e+07	1.91767e+07	9.41278e+06	2.06821e+07	2.85155e+07	9.53208e+06	1.24966e+07	1.76693e+07	6.45085e+06
			Well 2	1.37347e+07	2.24466e+07	9.06375e+06	1.75783e+07	2.64399e+07	9.00684e+06	1.46275e+07	1.94198e+07	5.58099e+06
				1.78933e+07	2.18882e+07	9.29497e+06	1.81907e+07	2.90593e+07	8.61842e+06	1.51907e+07	2.0041e+07	5.82843e+06
			Well 3	1.84656e+07	2.10766e+07	8.45712e+06	1.84656e+07	3.09482e+07	9.23661e+06	1.43537e+07	19432561	6.17735e+06
				1.56767e+07	2.05523e+07	7.84156e+06	1.86997e+07	2.67751e+07	8.61842e+06	1.36485e+07	20032451	6.61406e+06
		SC76741	Well 1	1.89367e+07	1.3393e+07	8.67287e+06	2.13437e+07	2.0295e+07	9.89915e+06	1.19577e+07	1.57757e+07	7.45628e+06
				1.52867e+07	1.50006e+07	9.41278e+06	2.06821e+07	2.02857e+07	9.53208e+06	1.24966e+07	1.32254e+07	6.45085e+06
			Well 2	1.37347e+07	1.21858e+07	9.06375e+06	1.75783e+07	1.82804e+07	9.00684e+06	1.46275e+07	9.89915e+06	5.58099e+06
				1.78933e+07	1.80063e+07	9.29497e+06	1.81907e+07	1.71216e+07	8.61842e+06	1.51907e+07	1.02804e+07	5.82843e+06
			Well 3	1.84656e+07	1.51907e+07	8.45712e+06	1.84656e+07	1.86997e+07	9.23661e+06	1.43537e+07	1.40851e+07	6.17735e+06
				1.56767e+07	1.57757e+07	7.84156e+06	1.86997e+07	1.72867e+07	8.61842e+06	1.36485e+07	1.83497e+07	6.61406e+06
	Phospholipase-related	M-3M3FBS	Well 1	1.89367e+07	14130000	8.67287e+06	2.13437e+07	2.09443e+07	9.89915e+06	1.19577e+07	1.81201e+07	7.45628e+06
				1.52867e+07	16050000	9.41278e+06	2.06821e+07	2.06821e+07	9.53208e+06	1.24966e+07	1.44444e+07	6.45085e+06
			Well 2	1.37347e+07	13950000	9.06375e+06	1.75783e+07	1.60766e+07	9.00684e+06	1.46275e+07	2.12097e+07	5.58099e+06
				1.78933e+07	14220000	9.29497e+06	1.81907e+07	1.59757e+07	8.61842e+06	1.51907e+07	1.60766e+07	5.82843e+06
			Well 3	1.84656e+07	14130000	8.45712e+06	1.84656e+07	2.0041e+07	9.23661e+06	1.43537e+07	1.58754e+07	6.17735e+06
				1.56767e+07	13947000	7.84156e+06	1.86997e+07	2.28747e+07	8.61842e+06	1.36485e+07	2.12097e+07	6.61406e+06
	Calcium signaling	Nicardipine HCL	Well 1	13630000	14640000	7860000	1.85823e+07	1.99152e+07	1.39088e+07	1.78933e+07	2.45155e+07	8.51055e+06
				12550000	15220000	9271000	1.64867e+07	2.04232e+07	1.37347e+07	1.88178e+07	2.6607e+07	6.69926e+06
			Well 2	14510000	19110000	8149000	1.81201e+07	2.3311e+07	1.36485e+07	1.86997e+07	2.96136e+07	6.69926e+06
				13230000	15160000	8635000	1.76693e+07	3.55473e+07	1.25756e+07	1.88178e+07	2.48262e+07	7.45628e+06
			Well 3	12340000	20020000	9114000	1.73386e+07	2.24466e+07	1.08799e+07	1.85823e+07	2.51409e+07	5.65173e+06
				12682000	15700000	9495000	1.58754e+07	2.20265e+07	1.02804e+07	1.82345e+07	2.31646e+07	5.61625e+06
	Ras/mTor pathway	Erlotinib HCl	Well 1	13630000	14650000	7860000	1.85823e+07	1.95425e+07	1.39088e+07	1.78933e+07	2.21656e+07	8.51055e+06
				12550000	14260000	9271000	1.64867e+07	2.6607e+07	1.37347e+07	1.88178e+07	2.28747e+07	6.69926e+06
			Well 2	14510000	20470000	8149000	1.81201e+07	2.64399e+07	1.36485e+07	1.86997e+07	2.25884e+07	6.69926e+06
				13230000	13920000	8635000	1.76693e+07	2.21656e+07	1.25756e+07	1.88178e+07	2.34582e+07	7.45628e+06
			Well 3	12340000	18830000	9114000	1.73386e+07	1.90563e+07	1.08799e+07	1.85823e+07	2.54595e+07	5.65173e+06
				12682000	15160000	9495000	1.58754e+07	2.01676e+07	1.02804e+07	1.82345e+07	2.39056e+07	5.61625e+06
		Rapamycin	Well 1	1.31072e+07	2.14769e+07	6.18772e+06	1.35459e+07	2.46616e+07	6.96628e+06	1.40918e+07	1.60751e+07	5.8317e+06
				1.31072e+07	2.01084e+07	6.06669e+06	1.17192e+07	2.72216e+07	6.69644e+06	1.17192e+07	1.63958e+07	5.21416e+06
			Well 2	1.16423e+07	1.75117e+07	5.60581e+06	1.31072e+07	2.86938e+07	7.58882e+06	1.1045e+07	1.75117e+07	5.17994e+06
				1.25995e+07	1.97151e+07	6.10677e+06	1.72826e+07	2.46616e+07	7.15219e+06	1.149e+07	1.77438e+07	5.07863e+06
			Well 3	1.2032e+07	1.69446e+07	6.96628e+06	9.68222e+06	2.14769e+07	5.79343e+06	1.08289e+07	1.69446e+07	3.98057e+06
				9.68222e+06	1.67229e+07	7.10525e+06	1.03412e+07	2.29386e+07	5.49617e+06	1.02059e+07	1.72826e+07	3.98057e+06
	Nitric oxide synthase	L-NAME	Well 1	13630000	14810000	7860000	1.85823e+07	2.17508e+07	1.39088e+07	1.78933e+07	2.4983e+07	8.51055e+06
				12550000	12340000	9271000	1.64867e+07	1.94198e+07	1.37347e+07	1.88178e+07	2.59451e+07	6.69926e+06
			Well 2	14510000	14350000	8149000	1.81201e+07	1.92979e+07	1.36485e+07	1.86997e+07	2.34582e+07	6.69926e+06
				13230000	14190000	8635000	1.76693e+07	2.04232e+07	1.25756e+07	1.88178e+07	3.19382e+07	7.45628e+06
			Well 3	12340000	14920000	9114000	1.73386e+07	2.28964e+07	1.08799e+07	1.85823e+07	2.05523e+07	5.65173e+06
				12682000	15780000	9495000	1.58754e+07	2.16603e+07	1.02804e+07	1.82345e+07	2.10766e+07	5.61625e+06
	Wnt pathway	IWR-1	Well 1	13630000	14130000	7860000	1.85823e+07	2.0295e+07	1.39088e+07	1.78933e+07	2.37556e+07	8.51055e+06
				12550000	16050000	9271000	1.64867e+07	2.36064e+07	1.37347e+07	1.88178e+07	2.72857e+07	6.69926e+06
			Well 2	14510000	13950000	8149000	1.81201e+07	2.0295e+07	1.36485e+07	1.86997e+07	2.67751e+07	6.69926e+06
				13230000	14220000	8635000	1.76693e+07	1.99152e+07	1.25756e+07	1.88178e+07	2.34582e+07	7.45628e+06
			Well 3	12340000	14130000	9114000	1.73386e+07	2.08128e+07	1.08799e+07	1.85823e+07	2.54595e+07	5.65173e+06
				12682000	13947000	9495000	1.58754e+07	2.09443e+07	1.02804e+07	1.82345e+07	2.36064e+07	5.61625e+06
	Kinase modulator	Staurosprine	Well 1	1.31072e+07	1.45634e+07	6.18772e+06	1.35459e+07	1.7979e+07	6.96628e+06	1.40918e+07	1.41848e+07	5.8317e+06
				1.31072e+07	1.31072e+07	6.06669e+06	1.17192e+07	1.92026e+07	6.69644e+06	1.17192e+07	1.45634e+07	5.21416e+06
			Well 2	1.16423e+07	1.17192e+07	5.60581e+06	1.31072e+07	1.70565e+07	7.58882e+06	1.1045e+07	1.6514e+07	5.17994e+06
				1.25995e+07	1.33687e+07	6.10677e+06	1.72826e+07	1.60751e+07	7.15219e+06	1.149e+07	1.17192e+07	5.07863e+06
			Well 3	1.2032e+07	1.41848e+07	6.96628e+06	9.68222e+06	1.63958e+07	5.79343e+06	1.08289e+07	1.2032e+07	3.98057e+06
				9.68222e+06	1.41848e+07	7.10525e+06	1.03412e+07	1.69446e+07	5.49617e+06	1.02059e+07	1.2272e+07	3.98057e+06

## Sheet: Table X6-Dsim repl1-3 stat
Table X6. Statistical analyses of wsp absolute counts from candidate drugs tested in 3 total plate replicates in D. simulans
	Host cellular process	Drug name	Plate replicate #	Shapiro-wilk: p-values, interpretation			Levene's test: p-values, interpretation		Outcome: analysis of different combinations				Interpreted as a hit?
				DMSO	Treatment	Normal distribution?	Overall value	Variance homogeneous?	Analysis required	Resulting p-value	Significantly different?	Abundance relative to control
	Cell cycle modulation	Roscovitine	1	0.479	0.488	both normal	0.166	yes	T-test	0.283	no	n/a	no
			2	0.253	0.876	both normal	0.133	yes	T-test	0.013	yes	lower
			3	0.629	0.253	both normal	0.69	yes	T-test	0.006	yes	lower
	Ubiquitin-proteasome system	Bortezomib	1	0.479	0.154	both normal	0.031	no	Welch's T-test	<0.001	yes	lower	yes
			2	0.253	0.639	both normal	0.258	yes	T-test	<0.001	yes	lower
			3	0.629	0.108	both normal	0.838	yes	T-test	<0.001	yes	lower
	Imd pathway	CAY10512	1	0.479	0.705	both normal	0.053	yes	T-test	0.001	yes	higher	yes
			2	0.253	0.92	both normal	0.241	yes	T-test	<0.001	yes	higher
			3	0.629	0.092	both normal	0.978	yes	T-test	<0.001	yes	higher
		SC76741	1	0.479	0.927	both normal	0.567	yes	T-test	0.171	no	n/a	no
			2	0.253	0.267	both normal	0.952	yes	T-test	0.561	no	n/a
			3	0.629	0.743	both normal	0.104	yes	T-test	0.936	no	n/a
	Phospholipase-related	M-3M3FBS	1	0.479	0.001	one is non-normal	0.012	no	T-test w/bootstrap	0.044	yes	higher	no
			2	0.253	0.253	both normal	0.3	yes	T-test	0.84	no	n/a
			3	0.629	0.283	both normal	0.087	yes	T-test	0.009	yes	higher
	Calcium signaling	Nicardipine HCl	1	0.576	0.06	both normal	0.264	yes	T-test	0.006	yes	higher	yes
			2	0.902	0.006	one is non-normal	0.304	yes	Mann-Whitney U	0.002	yes	higher
			3	0.131	0.377	both normal	0.149	yes	T-test	<0.001	yes	higher
	Ras/mTor pathway	Erlotinib HCl	1	0.576	0.096	both normal	0.212	yes	T-test	0.024	yes	higher	yes
			2	0.902	0.113	both normal	0.066	yes	T-test	0.006	yes	higher
			3	0.131	0.522	both normal	0.113	yes	T-test	<0.001	yes	higher
		Rapamycin	1	0.184	0.355	both normal	0.113	yes	T-test	<0.001	yes	higher	yes
			2	0.566	0.846	both normal	0.902	yes	T-test	<0.001	yes	higher
			3	0.168	0.647	both normal	0.427	yes	T-test	<0.001	yes	higher
	Nitric oxide synthase	L-NAME	1	0.576	0.395	both normal	0.716	yes	T-test	0.056	no	n/a	no
			2	0.902	0.48	both normal	0.218	yes	T-test	0.001	yes	higher
			3	0.131	0.4	both normal	0.054	yes	T-test	0.004	yes	higher
	Wnt pathway	IWR-1	1	0.576	0.001	one is non-normal	0.583	yes	Mann-Whitney U	0.041	yes	higher	yes
			2	0.902	0.019	one is non-normal	0.975	yes	Mann-Whitney U	0.002	yes	higher
			3	0.131	0.15	both normal	0.011	no	Welch's T-test	<0.001	yes	higher
	Kinase modulator	Staurosprine	1	0.184	0.376	both normal	0.793	yes	T-test	0.05	yes	higher	no
			2	0.566	0.536	both normal	0.139	yes	T-test	0.003	yes	higher
			3	0.168	0.38	both normal	0.247	yes	T-test	0.061	no	n/a
	* represent whole body comparisons, all technical replicates, n = 6

## Sheet: Table X7-da GAL4 RNAi data
Table X7. Body-wide wsp abundance, following the crosses of RNAi lines with daughterless GAL4 driver
	Host cellular process	RNAi target	Tube #	wsp absolute count, experimental replicate 1			wsp absolute count, experimental replicate 2
				OreR outcrossed control	Non-expressing	RNAi Expressing	OreR outcrossed control	Non-expressing	RNAi Expressing
	Ubiquitin-proteasome	Pros alpha6	Tube 1	5565000	4478000	5641000	6661000	6674000	7344000
				5.31291e+06	4694000	5314000	6676000	7403000	7467000
			Tube 2	5213000	4865000	5979000	6459000	6620000	7343000
				5260000	4572000	5411000	6322000	6229000	7996000
			Tube 3	4534000	3762000	5643000	7228000	7012000	9902000
				4793000	5169000	4926000	7292000	6851000	6638000
		Ubc6	Tube 1	1.11179e+07	1.02733e+07	1.1953e+07	5410000	6455000	7044000
				1.09725e+07	1.36354e+07	1.31072e+07	5276000	6791000	7566000
			Tube 2	1.27665e+07	1.36354e+07	1.25995e+07	5670000	6530000	7971000
				1.30212e+07	1.11179e+07	1.25168e+07	5132000	6123000	8283000
			Tube 3	1.21915e+07	1.09725e+07	1.28509e+07	5621000	7158000	6849000
				1.17192e+07	1.03412e+07	1.35459e+07	5718000	7797000	7120000
	IMD	Relish	Tube 1	4.91415e+06	n/a	5.79343e+06	4.63141e+06	n/a	5.14595e+06
				4.75501e+06		4.84987e+06	5.64284e+06		4.45202e+06
			Tube 2	4.60012e+06	n/a	4.48142e+06	6.74068e+06	n/a	5.68012e+06
				5.0453e+06		4.14097e+06	6.26974e+06		5.0453e+06
			Tube 3	4.33629e+06	n/a	3.85166e+06	5.56902e+06	n/a	5.0453e+06
				4.16833e+06		3.77633e+06	6.92057e+06		4.88191e+06
	IMD	Tak1	Tube 1	5.07863e+06	n/a	5.71764e+06	4.91415e+06	n/a	6.22859e+06
				4.54083e+06		5.4601e+06	6.78521e+06		6.6525e+06
			Tube 2	5.14595e+06	n/a	4.84987e+06	4.36494e+06	n/a	4.84987e+06
				5.53247e+06		4.30784e+06	3.98057e+06		4.33629e+06
			Tube 3	5.68012e+06	n/a	4.22358e+06	5.17994e+06	n/a	3.98057e+06
				5.909e+06		4.03334e+06	4.14097e+06		5.56902e+06
	Ca channel	Ca1alpha D	Tube 1	3008000	n/a	4696000	8.43191e+06	n/a	8.54368e+06
				3148000		3803000	7.99927e+06		9.49285e+06
			Tube 2	4241000	n/a	4325000	1.48539e+07	n/a	9.00577e+06
				3541000		3849000	8.77168e+06		7.84281e+06
			Tube 3	3995000	n/a	3340000	7.53902e+06	n/a	8.71412e+06
				3817000		3694000	7.58882e+06		8.60012e+06
	Ca channel	Cac	Tube 1	3506000	n/a	4841000	8.54368e+06	n/a	8.15884e+06
				3570000		4299000	8.65693e+06		8.05211e+06
			Tube 2	4703000	n/a	4137000	9.30718e+06	n/a	9.74618e+06
				4498000		3803000	9.36866e+06		9.06526e+06
			Tube 3	4450000	n/a	3591000	8.15884e+06	n/a	1.2272e+07
				4563000		3411000	7.58882e+06		8.60012e+06
	Wnt	Arm	Tube 1	7.53902e+06	n/a	7.79134e+06	2.47778e+06	n/a	3.07912e+06
				6.60884e+06		7.53902e+06	2.92112e+06		3.24565e+06
			Tube 2	6.83003e+06	n/a	7.10525e+06	2.27452e+06	n/a	3.07912e+06
				6.56547e+06		7.39156e+06	2.59465e+06		3.39874e+06
			Tube 3	6.96628e+06	n/a	6.87515e+06	2.57763e+06	n/a	3.48944e+06
				6.92057e+06		7.74021e+06	2.51063e+06		3.22435e+06
	Wnt	Sgg	Tube 1	5565000	5282000	5047000	4977000	3415000	4051000
				4665000	5113000	5533000	4395000	3715000	4009000
			Tube 2	4501000	4382000	5574000	3372000	3424000	4455000
				3474000	6021000	5224000	3363000	3540000	4468000
			Tube 3	4334000	5895000	5542000	3906000	3856000	3646000
				4015000	6663000	5685000	3992000	3547000	4044000
	Ras/mTor	EGFR	Tube 1	8327000	6547000	9680000	5228000	4146000	6139000
				7879000	7407000	10130000	5402000	3904000	6073000
			Tube 2	8224000	6359000	10700000	6448000	4780000	4539000
				7870000	6724000	9401000	5943000	4087000	5152000
			Tube 3	8170000	6853000	8798000	6539000	4429000	5266000
				8346000	6252000	9123000	6826000	4230000	6379000
	Egfr/mTor	Tor	Tube 1	3.49025e+06	3.60697e+06	4.48155e+06	3630000	4285000	4819000
				3.37731e+06	3.60697e+06	5.04495e+06	3830000	4641000	4552000
			Tube 2	3.87768e+06	3.55982e+06	4.33654e+06	3014000	3739000	4173000
				3.49025e+06	3.7522e+06	4.60105e+06	2966000	3827000	4921000
			Tube 3	3.95497e+06	3.60697e+06	4.08723e+06	3616000	4429000	4541000
				3.90327e+06	3.31131e+06	4.63142e+06	3537000	4134000	5175000

## Sheet: Table X8-da GAL4 RNAi stats
Table X8. Statistical analyses of wsp absolute counts from RNAi crosses with daughterless GAL4 driver
	Host cellular process	RNAi target	Replicate #	Control used for comparison	Shapiro-wilk: p-values, interpretation			Levene's test: p-values, interpretation		Outcome: analysis of different combinations				Interpreted as a hit?
					Control	RNAi expressing	Normal distribution?	Overall value	Variance homogeneous?	Analysis required	Resulting p-value	Significantly different?	Abundance relative to control
	Ubiquitin-proteasome system	Pros alpha6	1	OreR outcross	0.565	0.921	both normal	1	yes	T-test	0.11	no	n/a	no
		Pros alpha	2	OreR outcross	0.291	0.11	both normal	0.378	yes	T-test	0.065	no	n/a
		Pros alpha	1	Non-expressed	0.626	0.921	both normal	0.75	yes	T-test	0.004	yes	higher	no
		Pros alpha	2	Non-expressed	0.979	0.11	both normal	0.372	yes	T-test	0.071	no	n/a
		Ubc6	1	OreR outcross	0.464	0.996	both normal	0.138	yes	T-test	0.077	no	n/a	no
		Ubc6	2	OreR outcross	0.494	0.55	both normal	0.065	yes	T-test	<0.001	yes	higher
		Ubc6	1	Non-expressed	0.039	0.996	one is non-normal	0.193	yes	Mann-Whitney U	0.394	no	n/a	no
		Ubc6	2	Non-expressed	0.731	0.55	both normal	0.888	yes	T-test	0.077	no	n/a
	Imd pathway	Relish	1	OreR outcross	0.851	0.374	both normal	0.212	yes	T-test	0.653	no	n/a	no
		Relish	2	OreR outcross	0.694	0.693	both normal	0.067	yes	T-test	0.038	yes	lower
		Relish	1	Non-expressed	n/a	n/a	n/a	n/a	n/a	n/a	n/a	n/a	n/a	n/a
		Relish	2	Non-expressed	n/a	n/a	n/a	n/a	n/a	n/a	n/a	n/a	n/a
		Tak1	1	OreR outcross	0.849	0.363	both normal	0.321	yes	T-test	0.147	no	n/a	no
		Tak1	2	OreR outcross	0.187	0.74	both normal	0.68	yes	T-test	0.548	no	n/a
		Tak1	1	Non-expressed	n/a	n/a	n/a	n/a	n/a	n/a	n/a	n/a	n/a	n/a
		Tak1	2	Non-expressed	n/a	n/a	n/a	n/a	n/a	n/a	n/a	n/a	n/a
	Calcium signaling	Ca1alpha	1	OreR outcross	0.752	0.742	both normal	0.764	yes	T-test	0.272	no	n/a	no
		Ca1alpha	2	OreR outcross	0.002	0.872	one is non-normal	0.333	yes	Mann-Whitney U	0.394	no	n/a
		Ca1alpha	1	Non-expressed	n/a	n/a	n/a	n/a	n/a	n/a	n/a	n/a	n/a	n/a
		Ca1alpha	2	Non-expressed	n/a	n/a	n/a	n/a	n/a	n/a	n/a	n/a	n/a
		Cac	1	OreR outcross	0.04	0.843	one is non-normal	0.848	yes	Mann-Whitney U	0.589	no	n/a	no
		Cac	2	OreR outcross	0.678	0.093	both normal	0.337	yes	T-test	0.334	no	n/a
		Cac	1	Non-expressed	n/a	n/a	n/a	n/a	n/a	n/a	n/a	n/a	n/a	n/a
		Cac	2	Non-expressed	n/a	n/a	n/a	n/a	n/a	n/a	n/a	n/a	n/a
	Wnt	Armadillo	1	OreR	0.253	0.633	both normal	0.726	yes	T-test	0.034	yes	higher	yes
		Armadillo	2	OreR	0.539	0.463	both normal	0.875	yes	T-test	<0.001	yes	higher
		Armadillo	1	Non-expressed	n/a	n/a	n/a	n/a	n/a	n/a	n/a	n/a	n/a	n/a
		Armadillo	2	Non-expressed	n/a	n/a	n/a	n/a	n/a	n/a	n/a	n/a	n/a
		Sgg	1	OreR	0.912	0.25	both normal	0.16	yes	T-test	0.008	yes	higher	no
		Sgg	2	OreR	0.541	0.31	both normal	0.211	yes	T-test	0.702	no	no
		Sgg	1	Non-expressed	0.964	0.25	both normal	0.035	no	Welch's T-test	0.727	no	no	no
		Sgg	2	Non-expressed	0.338	0.31	both normal	0.407	yes	T-test	0.005	yes	higher
	Ras/mTOR	EGFR	1	OreR	0.149	0.934	both normal	0.073	yes	T-test	<0.001	yes	higher	no
		EGFR	2	OreR	0.497	0.49	both normal	0.715	yes	T-test	0.258	no	no
		EGFR	1	Non-expressed	0.587	0.934	both normal	0.273	yes	T-test	<0.001	yes	higher	yes
		EGFR	2	Non-expressed	0.731	0.49	both normal	0.024	no	Welch's T-test	0.002	yes	higher
		Tor	1	OreR	0.094	0.917	both normal	0.985	yes	T-test	<0.001	yes	higher	yes
		Tor	2	OreR	0.149	0.939	both normal	0.902	yes	T-test	<0.001	yes	higher
		Tor	1	Non-expressed	0.135	0.917	both normal	0.165	yes	T-test	<0.001	yes	higher	yes
		Tor	2	Non-expressed	0.806	0.939	both normal	1	yes	T-test	0.028	yes	higher
	* represent whole body comparisons, all technical replicates, n = 6

## Sheet: Table X9-da GAL4 RNAi_hits 
Table X9. Body-wide wsp abundance, following the crosses of tor and armadillo RNAi lines with daughterless GAL4 driver.
	Bodywide wsp absolute counts from RNAi expressing vs. control conditions, all technical replicates
	Host	RNAi	Tube	Experimental replicate 1		Experimental replicate 2
	cellular Process	target	#	OreR outcrossed control	RNAi Expressing	OreR outcrossed control	RNAi Expressing
	Wnt	Armadillo	Tube 1	4.00687e+06	5.71764e+06	4724000	5198000
				4.0868e+06	5.75541e+06	5198000	5316000
				3.16129e+06	6.39481e+06	4900000	4900000
			Tube 2	4.00687e+06	5.98733e+06	5039000	5328000
				3.67817e+06	5.79343e+06	4534000	5848000
				3.87711e+06	6.18772e+06	4541000	6138000
			Tube 3	3.60623e+06	7.05862e+06	4127000	5443000
				3.42119e+06	6.35285e+06	5151000	5559000
				3.75155e+06	5.07863e+06	5132000	4983000
			Tube 4	3.80127e+06	5.98733e+06	4227000	4465000
				3.72693e+06	4.63141e+06	3917000	5598000
				3801144	5.98733e+06	4210000	6045000
			Tube 5	4.51103e+06	4.48142e+06	4953000	5430000
				3.98057e+06	5.64284e+06	4655000	5849000
				4.94662e+06	6.35285e+06	4424000	7239000
			Tube 6	4.1138e+06	5.68012e+06	5050000	5155000
				4.81804e+06	5.79343e+06	4687000	5332000
				4.27957e+06	6.26974e+06	4060000	6484000
	Egfr/mTor	Tor	Tube 1	3899000	5551000	4953000	5514000
				3711000	5046000	4655000	5139000
				3856000	5076000	4424000	5935000
			Tube 2	3799000	5205000	4446000	7538000
				3556000	5112000	4255000	6472000
				3484000	5266000	4364000	6717000
			Tube 3	3936000	5537000	3857000	5926000
				3776000	4617000	3942000	5738000
				3696000	4121000	3710000	5440000
			Tube 4	3752000	5048000	3809000	6694000
				3606000	4899000	3691000	5617000
				3333000	5061000	3664000	5670000
			Tube 5	3872000	5155000	4102000	6010000
				4029000	5217000	4325000	5854000
				3882000	4972000	4060000	5812000
			Tube 6	3582000	5426000	4594000	5753000
				3426000	5224000	4533000	6058000
				3007000	5287000	4137000	5018000

## Sheet: Table X10-da GAL4 RNAi_hit stat
Table X10. Statistical analyses of wsp absolute counts following the crosses of tor and armadillo RNAi lines with daughterless GAL4 driver.
	Host cellular process	RNAi target	Replicate #	Control used for comparison	Shapiro-wilk: p-values, interpretation			Levene's test: p-values, interpretation		Outcome: analysis of different combinations				"n" required to satisfy 𝛽 < 0.05 (out of 18)	Consistent high power?
					Control	RNAi expressing	Normal distribution?	Overall value	Variance homogeneous?	Analysis required	Resulting p-value	Significantly different?	Abundance relative to control
	Wnt	Armadillo	1	Ore-R outcross	0.447	0.158	both normal	0.358	yes	T-test	< 0.001	yes	higher	6	yes
			2	Ore-R outcross	0.291	0.344	both normal	0.37	yes	T-test	< 0.001	yes	higher	12
	Egfr/mTor	Tor	1	Ore-R outcross	0.174	0.017	one is non-normal	0.679	yes	Mann-Whitney U	< 0.001	yes	higher	4	yes
			2	Ore-R outcross	0.683	0.136	both normal	0.354	yes	T-test	< 0.001	yes	higher	4
	* represent whole body comparisons, all technical replicates, n = 18

[truncated: 4 more sheets: Table X11-MifepristoneDMSO data, Table X12-MifepristoneDMSO stat, Table X13-GS-GAL4 RNAi data, Table X14 GS-GAL4 RNAi stats]
